# Supplementary material for: Anti‐Allergic Potential of Chamaecrista nomame and Its Compound Luteolin for Novel Asthma Therapy
Source: Phytother Res. 2026 May 5;40(7):4309–20. doi: 10.1002/ptr.70363 (PMC13340961; doi:10.1002/ptr.70363)
Supplement: Supplementary file 9 — Table S1: HPLC conditions and identified compounds isolated from CN. [file PTR-40-4309-s007.xlsx]

## Sheet: Sheet1
	Supplementary Table 1
		Time	ANC (0.1% FA)	Water (0.1% FA)
	1	0.0	5.0	95.0
	2	0.5	10.0	90.0
	3	15.0	20.0	80.0
	4	30.0	30.0	70.0
	5	35.0	50.0	50.0
	6	42.0	100.0	00.0
	7	50.0	5.0	95.0
	No.	Compound
	1	Chrysophanol
	2	Emodin
	3	Drimiopsin H
	4	Altechromone A
	5	Ethyl caffeate
	6	p-coumaric acid
	7	Isorhapontigenin
	8	Resveratrol
	9	Eriodictyol
	10	Luteolin
	11	Catechin
	12	Apigenin
	13	KA-1 (2S)-3’,4’,7-trihydroxyflavan-(4β-8)-catechin
	14	(2S)-4’,7-dihydroxyflavan-(4β-8)-catechin
	15	Isoquercitrin
	16	KA-2 (2S)-3’,4’,7-trihydroxyflavan-(4α-8)-catechin
	17	(2S)-4’,7-dihydroxyflavan-(4α-8)-catechin
