# Supplementary material for: Anti‐Allergic Potential of Chamaecrista nomame and Its Compound Luteolin for Novel Asthma Therapy
Source: Phytother Res. 2026 May 5;40(7):4309–20. doi: 10.1002/ptr.70363 (PMC13340961; doi:10.1002/ptr.70363)
Supplement: Supplementary file 10 — Table S2: Primers for real‐time quantitative PCR. [file PTR-40-4309-s002.xlsx]

## Sheet: Sheet1
	Supplementary Table 2
	Primers for real-time quantitative PCR
	Gene	GeneBank_ID	5'Forward sequence3'	3'Reverse sequence5'
	Gapdh	NM_008084	GGCAAATTCAACGGCACAGTCAAG	TCGCTCCTGGAAGATGGTGATGG
	IL-4	NM_021283	AGATCATCGGCATTTTGAACG	TTTGGCACATCCATCTCCG
	IL-13	NM_008355	GCTTATTGAGGAGCTGAGCAACA	GGCCAGGTCCACACTCCATA
	TNFα	NM_013693	CTCCAGGCGGTGCCTATGT	GAAGAGCGTGGTGGCCC
	IL-1β	NM_008361	TCAACCAACAAGTGATATTCTC	ACACAGGACAGGTATAGATTC
	Ptgs2	NM_011198	GCCCGTGCTGCTCTGTCTTAAC	GTTGCTCTAGGCTTTGCTGGCTAC
